# Supplementary material for: Symbiotic microbes affect the expression of male reproductive genes in Glossina m. morsitans
Source: BMC Microbiol. 2018 Nov 23;18(Suppl 1):169. doi: 10.1186/s12866-018-1289-2 (PMC6251095; doi:10.1186/s12866-018-1289-2)
Supplement: Supplementary file 3 — Excel spreadsheet containing the descriptions of the differentially expressed genes in the reproductive tract tissues between GmmWT and GmmApo males. (XLSX 67 kb) [file 12866_2018_1289_MOESM3_ESM.xlsx]

## Sheet: Sheet1
Vectorbase Gene ID	Vectorbase Description	Best Drosophila melanogaster BLASTx Hit	Accession	BLAST_E-Value	Best nrBLASTx Hit	Accession	BLAST_E-Value	Differentially Expressed in Aposymbiotic Males	logFC	logCPM	LR	PValue	FDR	Control_1	Control_2	Control_3	Aposymbiotic_1	Aposymbiotic_2	Aposymbiotic_3	Control_average	Apo_average	Encoding spermatophore proteins in normal flies (Scolari et al., 2016)	Sex-biased in normal flies (Scolari et al., 2016)	Tissue-bias in normal flies (Scolari et al., 2016)
GMOY000086		uncharacterized protein Dmel_CG14118	NP_648612.1	4e-117	PREDICTED: uncharacterized protein LOC106095414, partial [Stomoxys	XP_013118107.1	5e-177	Downregulated	-1.18871	5.96787	16.3227	5.34197e-05	0.00394881	1087	1655	1340	983	773	747	1360.67	834.333	NO	Unbiased	Unbiased
GMOY000093		uncharacterized protein Dmel_CG33140	NP_788279.1	4e-61	hypothetical protein FF38_12359 [Lucilia cuprina]	KNC32172.1	5e-132	Downregulated	-1.51379	4.34163	25.3124	4.87576e-07	0.000110074	420	696	341	221	183	299	485.667	234.333	NO	Female	Unbiased
GMOY000880		uncharacterized protein Dmel_CG32036	NP_729504.2	2e-68	hypothetical protein FF38_03138, partial [Lucilia cuprina]	KNC27735.1	7e-79	Downregulated	-6.50327	3.15351	21.3967	3.73404e-06	0.000465529	4	331	433	2	5	6	256	4.33333	NO	Male	Accessory Biased
GMOY000946	Gamma-glutamyl hydrolase	lethal (3) 72Dr	NP_730120.1	1e-89	PREDICTED: gamma-glutamyl hydrolase [Musca domestica]	XP_005182858.1	2e-113	Downregulated	-1.42573	4.9535	14.8447	0.000116734	0.00691543	558	791	748	477	241	382	699	366.667	NO	Unbiased	Unbiased
GMOY001388	Hypothetical conserved protein	uncharacterized protein Dmel_CG13315	NP_652443.1	2e-20	hypothetical protein FF38_05499 [Lucilia cuprina]	KNC27250.1	6e-25	Downregulated	-1.65663	3.7718	15.723	7.33255e-05	0.00493942	237	369	353	124	214	97	319.667	145	NO	Unbiased	Unbiased
GMOY002034	synaptic vesicle transporter	uncharacterized protein Dmel_CG31106	NP_733086.2	0.0	hypothetical protein FF38_11887 [Lucilia cuprina]	KNC24952.1	0.0	Downregulated	-1.83074	6.2738	34.2216	4.91793e-09	2.05398e-06	3013	1813	1157	876	583	777	1994.33	745.333	NO	Unbiased	Testes Biased
GMOY002216		uncharacterized protein Dmel_CG42322	NP_001138089.1	0.0	PREDICTED: uncharacterized protein LOC101892654 isoform X4 [Musca	XP_019890273.1	0.0	Downregulated	-2.43843	0.595747	17.3966	3.03364e-05	0.00281555	79	25	19	8	11	11	41	10	NO	Unbiased	Accessory Biased
GMOY002279		uncharacterized protein Dmel_CG16713	NP_608799.1	6e-12	PREDICTED: male accessory gland serine protease inhibitor [Musca	XP_005182681.1	5e-11	Downregulated	-1.12428	14.9214	15.9638	6.45657e-05	0.00457049	570711	750754	670082	486038	363902	437396	663849	429112	YES	Male	Accessory Biased
GMOY002397		quaking related 58E-2, isoform A	NP_523810.2	3e-07	hypothetical protein FF38_12465 [Lucilia cuprina]	KNC32328.1	5e-15	Downregulated	-1.07659	10.2453	23.2475	1.42435e-06	0.000233286	32022	31021	17644	16509	14372	21357	26895.7	17412.7	NO	Male	Accessory Biased
GMOY002708		uncharacterized protein Dmel_CG43673	NP_001259580.1	1e-13	PREDICTED: uncharacterized protein LOC101890794 isoform X4 [Musca	XP_005190518.1	1e-14	Downregulated	-6.03456	3.53814	88.2428	5.78941e-21	4.83589e-17	346	177	501	7	9	7	341.333	7.66667	NO	Unbiased	Accessory Biased
GMOY002944		no hits			no hits			Downregulated	-1.91715	4.85848	15.1215	0.00010081	0.00619166	678	701	756	269	97	454	711.667	273.333	NO	Male	Unbiased
GMOY003197		uncharacterized protein Dmel_CG14120	NP_648610.1	0.002	hypothetical protein FF38_11104 [Lucilia cuprina]	KNC31736.1	3e-139	Downregulated	-2.26504	2.3004	17.6703	2.62692e-05	0.00249348	149	89	140	37	15	62	126	38	NO	Female	Unbiased
GMOY003949	Glutamine:fructose-6-phosphate aminotransferase	Glutamine:fructose-6-phosphate aminotransferase 1, isoform D	NP_001015158.1	0.0	PREDICTED: glutamine--fructose-6-phosphate aminotransferase [isomerizing]	XP_013110927.1	0.0	Downregulated	-1.63735	5.29387	24.2658	8.3915e-07	0.00015939	787	1221	818	277	348	681	942	435.333	NO	Male	Unbiased
GMOY004506		no hits			no hits			Downregulated	-1.00622	14.7535	16.7001	4.37776e-05	0.0035161	666672	588761	505304	467008	360614	379496	586912	402373	YES	Male	Accessory Biased
GMOY004725		uncharacterized protein Dmel_CG16713	NP_608799.1	2e-19	PREDICTED: male accessory gland serine protease inhibitor-like	XP_013110809.1	7e-19	Downregulated	-1.10473	10.7531	16.8236	4.10194e-05	0.00342635	42527	39007	31338	29400	17939	24621	37624	23986.7	YES	Male	Accessory Biased
GMOY005334	Kua	Kua, isoform A	NP_610026.1	1e-146	PREDICTED: transmembrane protein 189 [Stomoxys calcitrans]	XP_013101683.1	3e-167	Downregulated	-4.08681	3.92003	26.5332	2.59049e-07	6.36422e-05	94	720	503	56	30	22	439	36	NO	Unbiased	Accessory Biased
GMOY005891		NADH dehydrogenase subunit 5	AAB33356.1	2e-16	NADH dehydrogenase subunit 5 (mitochondrion) [Bactrocera umbrosa]	YP_009235852.1	5e-18	Downregulated	-2.12334	0.427482	25.9503	3.50314e-07	8.12827e-05	36	42	24	8	13	11	34	10.6667	NO	Unbiased	Unbiased
GMOY005914		transmembrane channel-like, isoform C	NP_001303362.1	0.0	hypothetical protein FF38_03123, partial [Lucilia cuprina]	KNC27757.1	0.0	Downregulated	-1.12758	4.97878	22.1141	2.5692e-06	0.000363738	608	864	589	377	410	541	687	442.667	NO	Male	Accessory Biased
GMOY005996	sulfotransferase	sulfotransferase 1	NP_611815.3	1e-76	PREDICTED: sulfotransferase 1 family member D1 [Musca domestica]	XP_005175858.1	3e-135	Downregulated	-2.52932	5.69735	34.992	3.31062e-09	1.53631e-06	882	1821	1422	465	249	280	1375	331.333	NO	Unbiased	Unbiased
GMOY005998	comm3	comm3, isoform D	NP_788509.1	1e-73	PREDICTED: protein commissureless 2 homolog isoform X1 [Musca	XP_005175859.1	2e-91	Downregulated	-1.15502	6.31779	29.2874	6.24011e-08	2.17182e-05	1722	2020	1507	1132	926	1225	1749.67	1094.33	NO	Unbiased	Unbiased
GMOY006073	HGD: homogentisate 1,2-dioxygenase	homogentisate 1,2-dioxygenase	NP_523544.2	0.0	Homogentisate 1,2-dioxygenase [Lucilia cuprina]	KNC25382.1	0.0	Downregulated	-1.42372	6.40172	14.3688	0.000150274	0.00848136	1461	2307	1978	1219	569	1246	1915.33	1011.33	NO	Male	Accessory Biased
GMOY006378		no hits			no hits			Downregulated	-2.20895	0.318958	16.9456	3.84656e-05	0.0032786	27	39	28	3	8	18	31.3333	9.66667	NO	Unbiased	Unbiased
GMOY006405	Ecdysone-inducible gene E3	Ecdysone-inducible gene E3	NP_524908.1	3e-79	PREDICTED: uncharacterized protein LOC106621464 [Bactrocera oleae]	XP_014095828.1	6e-88	Downregulated	-1.93119	2.72875	17.3334	3.13624e-05	0.00283287	107	145	219	64	60	58	157	60.6667	NO	Unbiased	Accessory Biased
GMOY006513	Zinc/iron regulated transporter-related protein 42C.2	zinc/iron regulated transporter-related protein 3, DZIP3 protein	CAC14874.1	6e-119	putative zinc transporter 4 ic-like protein [Haematobia irritans]	JAV17535.1	6e-138	Downregulated	-1.90951	6.06973	36.7492	1.34347e-09	7.01375e-07	1514	2072	1466	529	413	972	1684	638	NO	Unbiased	Accessory Biased
GMOY006521	OBP5: odorant binding protein 5	odorant binding protein 19c	ACY93545.1	4e-23	PREDICTED: uncharacterized protein LOC106093147 isoform X2 [Stomoxys	XP_013115612.1	6e-38	Downregulated	-1.89942	0.756718	17.3742	3.06966e-05	0.00281768	46	29	46	15	17	14	40.3333	15.3333	NO	Unbiased	Unbiased
GMOY006780		CG3036, isoform A	NP_608873.1	0.0	PREDICTED: sialin [Musca domestica]	XP_005183147.1	0.0	Downregulated	-1.02714	7.62256	31.4208	2.07747e-08	7.88776e-06	4798	4676	3285	2241	3089	3409	4253	2913	NO	Male	Unbiased
GMOY006796		AT24465p	AAN71102.1	6e-111	PREDICTED: kelch-like protein 17	XP_005188959.2	7e-115	Downregulated	-1.22115	4.55288	15.5402	8.07696e-05	0.00535494	636	561	392	357	193	382	529.667	310.667	NO	Female	Unbiased
GMOY006834		uncharacterized protein Dmel_CG34134	NP_001036347.1	2e-24	hypothetical protein FF38_09434 [Lucilia cuprina]	KNC28712.1	1e-25	Downregulated	-3.4044	-0.221283	24.7475	6.53543e-07	0.000133147	13	26	30	4	4	1	23	3	NO	Male	Unbiased
GMOY007760		no hits			no hits			Downregulated	-1.08608	10.8199	15.9851	6.38432e-05	0.00457049	47683	41685	29669	28186	17184	31525	39679	25631.7	YES	Male	Accessory Biased
GMOY008032		uncharacterized protein Dmel_CG13676, isoform B	NP_001261560.1	6e-75	PREDICTED: uncharacterized protein DDB_G0283697 [Musca domestica]	XP_019891138.1	2e-103	Downregulated	-1.07379	4.71342	23.9476	9.89946e-07	0.000179761	637	588	475	293	426	414	566.667	377.667	NO	Male	Unbiased
GMOY008449	crot: carnitine o-acyltransferase	uncharacterized protein Dmel_CG12428, isoform A	NP_733230.1	0.0	PREDICTED: peroxisomal carnitine O-octanoyltransferase [Musca	XP_005190424.1	0.0	Downregulated	-1.37341	4.93643	28.5187	9.27968e-08	2.98128e-05	624	777	675	389	330	412	692	377	NO	Female	Unbiased
GMOY008578	oxidation resistance protein	mustard, isoform I	NP_730913.1	2e-125	PREDICTED: TLD domain-containing protein 2-like isoform X21 [Stomoxys	XP_013098299.1	4e-125	Downregulated	-1.16147	8.06938	18.6032	1.60949e-05	0.00158166	4540	7023	5818	3243	3195	4717	5793.67	3718.33	NO	Unbiased	Unbiased
GMOY008588		no hits			no hits			Downregulated	-1.89903	1.86396	17.0862	3.57204e-05	0.00310804	132	78	66	25	54	22	92	33.6667	NO	Unbiased	Testes Biased
GMOY008602	fas-4: fatty acid synthase 4	fatty acid synthase 3	NP_001015405.3	0.0	PREDICTED: fatty acid synthase [Musca domestica	XP_005175784.1	0.0	Downregulated	-1.42795	7.82422	22.8027	1.79514e-06	0.000277681	4636	8112	3447	2000	2447	3898	5398.33	2781.67	NO	Male	Unbiased
GMOY008628		no hits			hypothetical protein FF38_13303 [Lucilia cuprina]	KNC29468.1	6e-16	Downregulated	-1.07888	9.92891	27.8905	1.28377e-07	3.82975e-05	21558	24261	17545	14018	12558	15050	21121.3	13875.3	YES	Male	Accessory Biased
GMOY008684		CG7330, isoform A	NP_649032.1	9e-79	hypothetical protein FF38_05692 [Lucilia cuprina]	KNC28591.1	1e-96	Downregulated	-1.71763	2.34084	15.3998	8.69981e-05	0.00563329	77	140	139	37	66	55	118.667	52.6667	NO	Male	Unbiased
GMOY009723	Angiotensin converting enzyme	angiotensin converting enzyme, isoform A	NP_477046.1	0.0	Angiotensin-converting enzyme [Lucilia cuprina]	KNC21161.1	0.0	Downregulated	-1.15252	10.9312	27.3333	1.71241e-07	4.76791e-05	38850	54980	35265	22253	27705	31467	43031.7	27141.7	YES	Unbiased	Accessory Biased
GMOY010053	SRPN12: serine protease inhibitor (serpin) 12	serpin 42Da, isoform J	NP_995755.1	4e-57	PREDICTED: antichymotrypsin-2-like isoform X14 [Stomoxys calcitrans]	XP_013104701.1	4e-56	Downregulated	-1.1777	11.3804	20.4208	6.21496e-06	0.000731177	56364	64909	53767	41762	28971	36944	58346.7	35892.3	YES	Unbiased	Accessory Biased
GMOY010303		uncharacterized protein Dmel_CG44008, isoform A	NP_001260398.1	7e-11	PREDICTED: serine protease inhibitor Kazal-type 1 [Musca domestica]	XP_005190386.1	3e-17	Downregulated	-1.59212	4.53874	42.1528	8.44147e-11	7.05116e-08	576	749	378	232	238	304	567.667	258	NO	Female	Accessory Biased
GMOY010430		no hits			PREDICTED: uncharacterized protein LOC108141593 [Drosophila elegans]	XP_017120530.1	6e-08	Downregulated	-1.45018	2.51298	16.5141	4.82894e-05	0.00371943	107	161	124	46	77	82	130.667	68.3333	NO	Female	Unbiased
GMOY010506	Putative thioesterase	CG4666, isoform A	NP_572292.1	6e-103	PREDICTED: protein THEM6 [Musca domestica]	XP_005178985.1	3e-100	Downregulated	-1.49829	5.34806	15.2529	9.40342e-05	0.00595051	596	1165	1021	359	365	724	927.333	482.667	NO	Unbiased	Accessory Biased
GMOY010728	Lsp4: Larval serum protein-like 4	pro-phenol oxidase A1	BAA08272.1	0.0	Phenoloxidase subunit A3 [Lucilia cuprina]	KNC27621.1	0.0	Downregulated	-1.8863	3.10757	18.3661	1.82268e-05	0.00177033	244	198	199	77	38	132	213.667	82.3333	YES	Female	Unbiased
GMOY010906	kokopelli	RE19989p	AAQ22482.1	1e-105	hypothetical protein FF38_08330, partial [Lucilia cuprina]	KNC25973.1	4e-118	Downregulated	-1.15506	7.12045	22.2011	2.45536e-06	0.000353615	2944	2865	3139	1949	1653	2129	2982.67	1910.33	NO	Male	Accessory Biased
GMOY010997	gish 1: gilgamesh 1	gilgamesh, isoform L	NP_001262624.1	0.0	casein kinase I isoform X4 [Ceratitis capitata]	XP_020718035.1	0.0	Downregulated	-2.34319	-0.174614	15.1223	0.000100765	0.00619166	14	20	30	7	7	4	21.3333	6	NO	Unbiased	Unbiased
GMOY011064		FI23145p1	AHA95711.1	0.0	hypothetical protein FF38_07287 [Lucilia cuprina]	KNC32510.1	0.0	Downregulated	-1.94903	1.47498	26.8285	2.22329e-07	5.8786e-05	76	89	47	19	33	23	70.6667	25	NO	Unbiased	Testes Biased
GMOY011373	Corin	corin, isoform B	NP_995773.1	0.0	PREDICTED: uncharacterized protein LOC101894853 [Musca domestica]	XP_005179028.1	0.0	Downregulated	-1.77151	3.50415	16.5895	4.64071e-05	0.00365697	181	446	216	63	119	169	281	117	NO	Unbiased	Unbiased
GMOY011411	pxb	pxb, isoform B	NP_788681.1	5e-87	PREDICTED: myb-like protein A [Stomoxys calcitrans]	XP_013108801.1	0.0	Downregulated	-1.33476	4.21619	14.8049	0.000119228	0.00701346	369	372	480	151	246	320	407	239	NO	Unbiased	Unbiased
GMOY011412	Aldehyde oxidase	aldehyde oxidase 3, isoform A	NP_650477.1	0.0	PREDICTED: indole-3-acetaldehyde oxidase [Musca domestica]	XP_019893881.1	0.0	Downregulated	-2.56379	3.21452	34.4373	4.40199e-09	1.93525e-06	138	373	237	51	56	73	249.333	60	NO	Unbiased	Testes Biased
GMOY011428	Trypsin	CG3700	NP_611736.1	4e-53	Serine protease snake [Lucilia cuprina]	KNC30172.1	2e-76	Downregulated	-2.19928	4.42647	22.0262	2.68959e-06	0.000368783	276	584	724	186	168	153	528	169	NO	Unbiased	Unbiased
GMOY011540		uncharacterized protein Dmel_CG17224, isoform A	NP_722867.1	1e-120	putative uridine phosphorylase [Haematobia irritans]	JAV16233.1	6e-137	Downregulated	-1.53345	6.94611	41.9347	9.43751e-11	7.1665e-08	3631	3052	2199	1503	1038	1665	2960.67	1402	NO	Female	Accessory Biased
GMOY011565		CG7896	NP_651754.1	0.0	Chaoptin [Lucilia cuprina]	KNC27904.1	0.0	Downregulated	-1.52875	3.2596	20.1609	7.11917e-06	0.000825923	173	292	206	96	90	144	223.667	110	NO	Male	Unbiased
GMOY012033		uncharacterized protein Dmel_CG14439, isoform A	NP_572347.1	0.0	hypothetical protein FF38_08100 [Lucilia cuprina]	KNC32890.1	0.0	Downregulated	-1.95357	3.94015	21.475	3.58476e-06	0.00045468	220	467	434	98	130	200	373.667	142.667	NO	Male	Unbiased
GMOY012067	Putative salivary secreted peptide	no hits			no hits			Downregulated	-2.66638	5.60729	19.5797	9.64879e-06	0.00103329	449	1069	2101	257	297	336	1206.33	296.667	NO	Unbiased	Accessory Biased
GMOY012182	NPF: neuropeptide F	neuropeptide F	AAD42053.1	4e-11	hypothetical protein FF38_11880 [Lucilia cuprina]	KNC24956.1	7e-23	Downregulated	-2.17704	-0.141909	16.7296	4.31041e-05	0.00349562	35	15	17	8	5	7	22.3333	6.66667	NO	Unbiased	Testes Biased
GMOY012281		Odorant-binding protein 57c	NP_611481.1	0.005	odorant binding protein [Calliphora stygia]	AID61309.1	0.0009	Downregulated	-1.2257	10.797	23.2869	1.39547e-06	0.000233286	41491	36682	38826	25827	22337	22097	38999.7	23420.3	NO	Male	Accessory Biased
GMOY000619	Tetraspanin	tetraspanin 96F, isoform A [Drosophila melanogaster]	NP_524500.1	4e-13	hypothetical protein FF38_09930 [Lucilia cuprina]	KNC31071.1	3e-99	Upregulated	1.19444	3.12634	15.9451	6.52061e-05	0.00457703	98	70	79	231	264	305	82.3333	266.667	NO	Unbiased	Testes Biased
GMOY000812		CG9503-PA [Drosophila melanogaster]	AGJ98323.1	0.0	PREDICTED: glucose dehydrogenase [FAD, quinone] [Musca domestica]	XP_005186034.1	0.0	Upregulated	3.06351	-0.59337	15.4256	8.58197e-05	0.00560041	3	0	2	8	19	37	1.66667	21.3333	NO	Male	Testes Biased
GMOY001391	SCARA5: Scavenger Receptor Class A, Member 5	SD02860p [Drosophila melanogaster]	AAK93496.1	0.0	hypothetical protein FF38_05500 [Lucilia cuprina]	KNC27261.1	0.0	Upregulated	1.57544	4.63984	24.5	7.43095e-07	0.000147787	324	174	118	659	999	827	205.333	828.333	NO	Unbiased	Testes Biased
GMOY001583		integrin alpha subunit [Drosophila melanogaster]	AAC38853.1	9e-08	Integrin alpha-PS3 [Lucilia cuprina]	KNC31990.1	4e-17	Upregulated	4.30523	0.103953	25.1833	5.21321e-07	0.000111656	2	2	0	10	45	65	1.33333	40	NO	Unbiased	Testes Biased
GMOY001722	Myosin 61F	myosin-IB [Drosophila melanogaster]	AAA19591.1	0.0	Myosin-IB [Lucilia cuprina]	KNC31972.1	0.0	Upregulated	1.71156	5.71485	38.6505	5.06892e-10	3.25698e-07	568	397	243	1298	1665	2485	402.667	1816	NO	Unbiased	Testes Biased
GMOY001794	fused lobes	RE17456p [Drosophila melanogaster]	AAM29423.1	0.0	putative beta-hexosaminidase fdl [Lucilia cuprina]	KNC26699.1	0.0	Upregulated	1.15156	6.17468	19.6092	9.50127e-06	0.00103153	893	753	527	1335	2407	3047	724.333	2263	NO	Unbiased	Testes Biased
GMOY001977		bitesize, isoform E [Drosophila melanogaster]	NP_001097794.1	0.0	hypothetical protein FF38_05070 [Lucilia cuprina]	KNC29694.1	0.0	Upregulated	1.07491	5.47281	23.7185	1.11508e-06	0.000194046	615	419	346	1096	1423	1512	460	1343.67	NO	Unbiased	Testes Biased
GMOY002057		CG5966, isoform A [Drosophila melanogaster]	NP_572286.1	0.0	hypothetical protein FF38_02107 [Lucilia cuprina]	KNC28398.1	0.0	Upregulated	1.94016	4.25772	66.8206	2.97379e-16	1.242e-12	142	143	94	658	671	668	126.333	665.667	NO	Unbiased	Testes Biased
GMOY002247	nord	RT11158p [Drosophila melanogaster]	ADY17762.1	5e-164	PREDICTED: uncharacterized protein LOC101887233 [Musca domestica]	XP_005185286.1	0.0	Upregulated	1.20075	4.93245	18.6362	1.58188e-05	0.00157303	461	251	193	813	961	1064	301.667	946	NO	Male	Testes Biased
GMOY002466		CG4009, isoform B [Drosophila melanogaster]	NP_650588.2	0.0	Peroxidase [Lucilia cuprina]	KNC34773.1	0.0	Upregulated	2.87789	0.0630399	20.8552	4.95352e-06	0.000591097	5	2	3	33	18	55	3.33333	35.3333	NO	Unbiased	Testes Biased
GMOY002491		uncharacterized protein Dmel_CG11854 [Drosophila melanogaster]	NP_651358.4	2e-39	Protein takeout [Lucilia cuprina]	KNC23528.1	2e-67	Upregulated	2.9774	0.237653	22.2937	2.3397e-06	0.000342869	8	1	2	40	25	57	3.66667	40.6667	NO	Unbiased	Testes Biased
GMOY002881		uncharacterized protein Dmel_CG15544, isoform A [Drosophila melanogaster]	NP_651828.2	2e-77	hypothetical protein FF38_01910 [Lucilia cuprina]	KNC34784.1	1e-174	Upregulated	3.46293	0.598286	19.3341	1.09728e-05	0.0011457	9	2	0	21	60	89	3.66667	56.6667	NO	Male	Testes Biased
GMOY002886		drip, isoform E [Drosophila melanogaster]	NP_001260892.1	0.010	no hits			Upregulated	1.48086	4.51879	44.6556	2.34925e-11	2.80332e-08	206	212	158	617	826	803	192	748.667	NO	Male	Testes Biased
GMOY002911		uncharacterized protein Dmel_CG32694, isoform F [Drosophila melanogaster]	NP_001245596.1	4e-50	hypothetical protein FF38_03087 [Lucilia cuprina]	KNC32537.1	8e-67	Upregulated	1.65812	1.49106	19.3993	1.06044e-05	0.00112125	30	18	14	72	87	113	20.6667	90.6667	NO	Male	Testes Biased
GMOY003037	PPAT: amidophosphoribosyltransferase	phosphoribosylamidotransferase 2, isoform B [Drosophila melanogaster]	NP_523949.2	0.0				Upregulated	1.8511	5.96019	19.9421	7.98235e-06	0.000900676	649	353	311	2206	3028	1127	437.667	2120.33	NO	Unbiased	Unbiased
GMOY003353		CG7408, isoform B [Drosophila melanogaster]	NP_649020.1	0.0	PREDICTED: arylsulfatase B [Musca domestica]	XP_005176719.1	0.0	Upregulated	2.44368	3.9818	26.8037	2.25207e-07	5.8786e-05	154	62	30	494	487	799	82	593.333	NO	Unbiased	Testes Biased
GMOY003366		RE42943p [Drosophila melanogaster]	AAX33426.1	0.0	PREDICTED: C-1-tetrahydrofolate synthase, cytoplasmic isoform	XP_005183706.1	0.0	Upregulated	3.85227	3.78938	24.9044	6.02455e-07	0.000125808	61	13	14	294	247	1239	29.3333	593.333	NO	Male	Testes Biased
GMOY004222	GluR-gf3: ionotropic glutamate receptor	CG3822 [Drosophila melanogaster]	NP_650925.1	0.0	hypothetical protein FF38_07882 [Lucilia cuprina]	KNC24884.1	0.0	Upregulated	1.56772	2.73364	17.1785	3.40268e-05	0.00299185	65	53	40	128	202	335	52.6667	221.667	NO	Unbiased	Testes Biased
GMOY004234	fuseless	fuseless, isoform B [Drosophila melanogaster]	NP_608923.1	3e-168				Upregulated	3.81401	3.12794	64.9279	7.76894e-16	2.16313e-12	12	27	15	315	223	539	18	359	NO	Unbiased	Unbiased
GMOY004382	Dopamine transporter	dopamine transporter [Drosophila melanogaster]	AAF76882.1	0.0				Upregulated	1.79201	4.49594	17.0621	3.61778e-05	0.00311539	245	201	63	498	625	1260	169.667	794.333	NO	Unbiased	Unbiased
GMOY004447		CG5639 [Drosophila melanogaster]	NP_651570.1	0.0	hypothetical protein FF38_11623 [Lucilia cuprina]	KNC30614.1	0.0	Upregulated	3.0788	1.61562	28.1077	1.14748e-07	3.54995e-05	18	8	4	62	94	199	10	118.333	NO	Unbiased	Testes Biased
GMOY005165	croquemort	RE02070p [Drosophila melanogaster]	AAL48526.1	0.0	Protein croquemort [Ceratitis capitata]	JAB88784.1	0.0	Upregulated	1.09756	5.19211	24.0791	9.24569e-07	0.00017162	442	409	274	817	1107	1436	375	1120	NO	Unbiased	Testes Biased
GMOY005278		mucin related 89F, isoform B [Drosophila melanogaster]	NP_001262662.1	4e-58	PREDICTED: uncharacterized protein LOC101899868 [Musca domestica]	XP_011293067.1	1e-109	Upregulated	2.60448	0.130947	17.5838	2.7492e-05	0.00258023	4	1	7	25	29	56	4	36.6667	NO	Male	Unbiased
GMOY005282	knickkopf	knickkopf [Drosophila melanogaster]	NP_649981.1	0.0	Protein Skeletor, isoforms B/C [Ceratitis capitata]	JAB97494.1	0.0	Upregulated	2.00585	1.97542	16.8395	4.06769e-05	0.00342635	44	12	17	120	166	115	24.3333	133.667	NO	Male	Testes Biased
GMOY005348	cytochrome b5	CG6870, isoform A [Drosophila melanogaster]	NP_609852.1	9e-59				Upregulated	1.7383	1.90963	24.2648	8.39599e-07	0.00015939	31	24	24	107	146	116	26.3333	123	NO	Unbiased	Unbiased
GMOY005361		no hits			hypothetical protein FF38_09491 [Lucilia cuprina]	KNC22549.1	1e-68	Upregulated	1.21755	7.36943	15.4574	8.43858e-05	0.00555019	2610	1472	875	4527	4229	6793	1652.33	5183	NO	Unbiased	Testes Biased
GMOY005449		uncharacterized protein Dmel_CG14720 [Drosophila melanogaster]	NP_650108.1	3e-34	hypothetical protein FF38_14542 [Lucilia cuprina]	KNC32042.1	3e-47	Upregulated	4.24591	0.900485	47.9643	4.3406e-12	9.06425e-09	6	1	1	83	49	81	2.66667	71	NO	Unbiased	Testes Biased
GMOY005537		uncharacterized protein Dmel_CG15695 [Drosophila melanogaster]	NP_650920.3	2e-154	PREDICTED: uncharacterized protein LOC106095798 isoform X1 [Stomoxys	XP_013118620.1	0.0	Upregulated	2.57718	4.8763	15.0065	0.00010714	0.00643843	328	80	29	883	1323	1145	145.667	1117	NO	Male	Testes Biased
GMOY005548	OBP7: odorant binding protein 7	Odorant-binding protein 83cd [Drosophila melanogaster]	NP_649612.1	8e-75	uncharacterized LOC106089555 precursor [Stomoxys calcitrans]	NP_001298155.1	6e-97	Upregulated	2.91956	0.493724	16.7311	4.30685e-05	0.00349562	7	5	2	28	22	102	4.66667	50.6667	NO	Male	Unbiased
GMOY005573	acid sphingomyelinase	uncharacterized protein Dmel_CG15533 [Drosophila melanogaster]	NP_651791.2	0.0	hypothetical protein FF38_09213 [Lucilia cuprina]	KNC33883.1	0.0	Upregulated	1.24841	3.80969	14.1891	0.000165325	0.00902586	98	138	144	337	421	560	126.667	439.333	NO	Unbiased	Testes Biased
GMOY005577		aralar1, isoform A [Drosophila melanogaster]	NP_651795.2	0.0	Calcium-binding mitochondrial carrier protein Aralar1 [Lucilia	KNC20798.1	0.0	Upregulated	1.18441	4.52769	15.3146	9.10115e-05	0.0058032	332	218	140	541	931	660	230	710.667	NO	Male	Testes Biased
GMOY005665		CG5758, isoform A [Drosophila melanogaster]	NP_609866.1	0.0	PREDICTED: uncharacterized protein LOC106084900 [Stomoxys calcitrans]	XP_013104316.1	0.0	Upregulated	1.44394	5.64411	23.2633	1.41273e-06	0.000233286	535	532	257	935	1984	2051	441.333	1656.67	NO	Unbiased	Testes Biased
GMOY005720	Zinc transporter 35C	zinc transporter 35C, isoform B [Drosophila melanogaster]	NP_723901.1	9e-104	PREDICTED: zinc transporter 2-like [Aedes albopictus]	XP_019550545.1	2e-92	Upregulated	3.5581	-0.470456	26.2589	2.98578e-07	7.12578e-05	0	2	2	16	20	36	1.33333	24	NO	Unbiased	Testes Biased
GMOY006369		CG5527 [Drosophila melanogaster]	NP_651603.1	0.0	hypothetical protein FF38_03491 [Lucilia cuprina]	KNC32157.1	0.0	Upregulated	1.68559	6.13715	32.0465	1.50525e-08	5.9873e-06	831	373	409	1888	2505	2820	537.667	2404.33	NO	Unbiased	Testes Biased
GMOY006417	OBP20: odorant binding protein 20	no hits			putative odorant binding protein 20 [Haematobia irritans]	JAV15842.1	9e-46	Upregulated	3.6288	3.32724	21.4708	3.59259e-06	0.00045468	54	14	7	239	176	849	25	421.333	NO	Unbiased	Testes Biased
GMOY006503	Beta-hexosaminidase	hexosaminidase 2 [Drosophila melanogaster]	NP_525081.1	0.0	PREDICTED: chitooligosaccharidolytic beta-N-acetylglucosaminidase	XP_005182019.1	0.0	Upregulated	5.20416	4.47461	36.5144	1.51544e-09	7.44615e-07	43	10	6	478	398	2127	19.6667	1001	NO	Male	Testes Biased
GMOY006539		Mgat2, isoform B [Drosophila melanogaster]	NP_001014684.1	2e-124	PREDICTED: alpha-1,6-mannosyl-glycoprotein 2-beta-N-acetylglucosaminyltransferase	XP_013099543.1	8e-126	Upregulated	3.80316	4.97079	16.256	5.53337e-05	0.0040544	169	9	32	705	695	2647	70	1349	NO	Male-specific	Testes Biased
GMOY006677	Solute:Sodium Symporter	CG9657, isoform A [Drosophila melanogaster]	NP_572397.1	0.0	hypothetical protein FF38_06448 [Lucilia cuprina]	KNC34106.1	0.0	Upregulated	2.70119	1.97691	29.5371	5.48575e-08	1.99228e-05	29	11	9	90	134	221	16.3333	148.333	NO	Male	Testes Biased
GMOY006713		CG8192 [Drosophila melanogaster]	NP_611047.2	4e-74	CG8192 [Drosophila busckii]	ALC41544.1	2e-90	Upregulated	2.56673	1.3195	22.5916	2.00363e-06	0.000304297	19	14	1	75	97	95	11.3333	89	NO	Male	Testes Biased
GMOY006818		SD01285p [Drosophila melanogaster]	AAL25492.1	7e-101	PREDICTED: lipoma HMGIC fusion partner-like 2 protein [Stomoxys	XP_013119103.1	3e-118	Upregulated	2.74317	3.53948	37.6932	8.27914e-10	4.93969e-07	89	27	30	349	406	590	48.6667	448.333	NO	Unbiased	Testes Biased
GMOY006875		CG3264, isoform A [Drosophila melanogaster]	NP_611655.1	0.0	PREDICTED: alkaline phosphatase [Musca domestica]	XP_011291521.2	0.0	Upregulated	3.96277	-0.520543	20.9055	4.82514e-06	0.000584122	3	0	0	20	38	11	1	23	NO	Female	Testes Biased
GMOY006952	Major Facilitator Superfamily transporter	CG7342, isoform A [Drosophila melanogaster]	NP_650815.2	0.0	Organic cation transporter-like protein [Lucilia cuprina]	KNC25680.1	0.0	Upregulated	3.77968	5.08254	43.9994	3.28477e-11	3.42971e-08	130	38	54	777	949	2624	74	1450	NO	Unbiased	Testes Biased
GMOY006960		CG6656 [Drosophila melanogaster]	NP_650991.1	0.0	PREDICTED: venom acid phosphatase Acph-1 [Stomoxys calcitrans]	XP_013110448.1	0.0	Upregulated	1.72154	5.27614	22.495	2.10697e-06	0.000314276	416	173	263	958	1742	1276	284	1325.33	NO	Unbiased	Testes Biased
GMOY007021		major facilitator superfamily transporter 1 [Drosophila melanogaster]	NP_726254.1	0.0	putative inorganic phosphate cotransporter [Lucilia cuprina]	KNC32863.1	0.0	Upregulated	3.2563	4.12154	14.015	0.000181359	0.00971083	147	12	11	489	641	988	56.6667	706	NO	Unbiased	Testes Biased
GMOY007046		uncharacterized protein Dmel_CG10178, isoform A [Drosophila melanogaster]	NP_609882.1	0.0	hypothetical protein FF38_01733 [Lucilia cuprina]	KNC29857.1	0.0	Upregulated	2.62251	3.25823	16.5296	4.78968e-05	0.00371943	77	34	20	147	217	767	43.6667	377	NO	Unbiased	Testes Biased
GMOY007169		Na[+]-driven anion exchanger 1, isoform D [Drosophila melanogaster]	NP_001260177.1	1e-14	hypothetical protein FF38_08034 [Lucilia cuprina]	KNC22811.1	7e-24	Upregulated	1.91492	2.53315	14.1301	0.000170591	0.00919323	42	53	21	74	223	318	38.6667	205	NO	Male	Testes Biased
GMOY007170	Na[+]-driven anion exchanger	Na[+]-driven anion exchanger 1, isoform G [Drosophila melanogaster]	NP_001260180.1	0.0	PREDICTED: electroneutral sodium bicarbonate exchanger 1 isoform	XP_013100613.1	0.0	Upregulated	1.8729	5.49773	15.7753	7.13289e-05	0.00488369	293	501	166	593	1869	2439	320	1633.67	NO	Unbiased	Testes Biased
GMOY007305		CG6426 [Drosophila melanogaster]	NP_611163.2	3e-58	PREDICTED: lysozyme [Drosophila suzukii]	XP_016927878.1	2e-57	Upregulated	2.25134	5.56067	47.2684	6.19028e-12	1.03415e-08	414	189	191	1483	1416	2340	264.667	1746.33	NO	Female	Testes Biased
GMOY007411		uncharacterized protein Dmel_CG43897, isoform P [Drosophila melanogaster]	NP_001261661.1	2e-15	PREDICTED: uncharacterized protein LOC108969422 [Bactrocera latifrons]	XP_018789666.1	4e-14	Upregulated	1.95318	1.66844	19.92	8.0752e-06	0.000900676	33	18	10	71	107	148	20.3333	108.667	NO	Male	Unbiased
GMOY007468		no hits			hypothetical protein FF38_04128 [Lucilia cuprina]	KNC22753.1	3e-63	Upregulated	1.79538	4.43502	21.7283	3.14121e-06	0.000418971	260	127	89	558	572	1138	158.667	756	NO	Unbiased	Testes Biased
GMOY007532		CG5819, isoform A [Drosophila melanogaster]	NP_611660.1	0.0	putative leucine-rich repeat-containing g-protein coupled receptor	JAV16303.1	0.0	Upregulated	2.40864	4.26356	42.8486	5.91442e-11	5.48924e-08	138	89	67	549	1054	530	98	711	NO	Unbiased	Testes Biased
GMOY007691	PAK-kinase	p21-activated kinase, isoform F [Drosophila melanogaster]	NP_001262310.1	0.0	PREDICTED: serine/threonine-protein kinase PAK 1 isoform X1 [Stomoxys	XP_013099440.1	0.0	Upregulated	1.39655	5.18249	14.6986	0.000126143	0.00736834	387	373	214	580	1080	1964	324.667	1208	NO	Unbiased	Testes Biased
GMOY007960		uncharacterized protein Dmel_CG15485, isoform A [Drosophila melanogaster]	NP_609577.2	0.0	PREDICTED: endothelin-converting enzyme 1 [Stomoxys calcitrans]	XP_013119452.1	0.0	Upregulated	6.38919	3.02425	19.1975	1.17868e-05	0.00120067	4	4	1	42	21	1071	3	378	NO	Male-specific	Testes Biased
GMOY008133		CG3706 [Drosophila melanogaster]	NP_652634.1	1e-170	PREDICTED: uncharacterized protein LOC101894637 [Musca domestica]	XP_005176834.1	0.0	Upregulated	2.21743	0.504126	15.9662	6.4482e-05	0.00457049	9	10	3	64	28	45	7.33333	45.6667	NO	Unbiased	Testes Biased
GMOY008207		CG2010, isoform A [Drosophila melanogaster]	NP_733291.1	0.0	PREDICTED: uncharacterized F-box/LRR-repeat protein C02F5.7 isoform	XP_005182941.1	0.0	Upregulated	1.16187	3.6926	16.5045	4.85356e-05	0.00371943	183	129	77	321	431	434	129.667	395.333	NO	Male	Unbiased
GMOY008518	sugar transporter 1	sugar transporter 1 [Drosophila melanogaster]	NP_523658.1	0.0	hypothetical protein FF38_06053, partial [Lucilia cuprina]	KNC33316.1	0.0	Upregulated	1.17895	5.0261	14.5267	0.000138184	0.00785208	385	312	258	712	1481	819	318.333	1004	NO	Unbiased	Testes Biased
GMOY008765	spalt major	spalt major, isoform A [Drosophila melanogaster]	NP_723670.2	0.0	Homeotic protein spalt-major [Lucilia cuprina]	KNC31339.1	0.0	Upregulated	2.82456	0.964016	22.8204	1.77865e-06	0.000277681	9	7	5	25	85	105	7	71.6667	NO	Male	Testes Biased
GMOY009021		CG6180 [Drosophila melanogaster]	NP_609588.1	5e-74	PREDICTED: protein D3-like [Bactrocera dorsalis]	XP_011197362.1	2e-85	Upregulated	4.15741	3.32323	15.7307	7.30308e-05	0.00493942	50	1	3	335	401	514	18	416.667	NO	Unbiased	Testes Biased
GMOY009202		uncharacterized protein Dmel_CG32299, isoform A [Drosophila melanogaster]	NP_728741.1	7e-20	hypothetical protein FF38_07050 [Lucilia cuprina]	KNC31716.1	1e-47	Upregulated	3.44193	1.31672	29.1661	6.64316e-08	2.21961e-05	15	1	3	97	93	91	6.33333	93.6667	NO	Unbiased	Testes Biased
GMOY009234	Flavin-containing monooxygenase	Flavin-containing monooxygenase 1 [Drosophila melanogaster]	NP_611859.1	9e-173	PREDICTED: senecionine N-oxygenase isoform X2 [Musca domestica]	XP_005181944.1	0.0	Upregulated	1.40647	6.3655	15.1583	9.88642e-05	0.00616278	1295	543	408	2641	2070	3268	748.667	2659.67	NO	Male	Unbiased
GMOY009300		uncharacterized protein Dmel_CG32473, isoform C [Drosophila melanogaster]	NP_731787.1	0.0	hypothetical protein FF38_11715 [Lucilia cuprina]	KNC30663.1	0.0	Upregulated	1.17265	6.64837	26.58	2.52844e-07	6.36422e-05	1355	973	681	2321	3047	4024	1003	3130.67	NO	Unbiased	Testes Biased
GMOY009393	beta-Tubulin at 60D	beta-Tubulin at 60D, isoform A [Drosophila melanogaster]	NP_523842.2	0.0	Tubulin beta-3 chain [Lucilia cuprina]	KNC22620.1	0.0	Upregulated	3.56833	4.36804	37.5025	9.12956e-10	5.08395e-07	109	32	20	511	697	1383	53.6667	863.667	NO	Unbiased	Testes Biased
GMOY009759		CG4678, isoform D [Drosophila melanogaster]	NP_001138210.1	0.0	hypothetical protein FF38_02940 [Lucilia cuprina]	KNC28936.1	0.0	Upregulated	2.5432	2.97949	21.0006	4.59151e-06	0.000564013	79	21	14	200	323	368	38	297	NO	Unbiased	Testes Biased
GMOY009924		nucleoporin 133kD [Drosophila melanogaster]	NP_651080.2	0.0	PREDICTED: nuclear pore complex protein Nup133 isoform X1 [Stomoxys	XP_013101194.1	0.0	Upregulated	1.20221	5.92166	14.2998	0.000155882	0.00868055	635	679	454	1766	1082	2836	589.333	1894.67	NO	Unbiased	Testes Biased
GMOY010035	Mig-2-like	Mig-2-like, isoform B [Drosophila melanogaster]	NP_524533.1	3e-140	PREDICTED: ras-related C3 botulinum toxin substrate 1 [Musca	XP_005183165.1	5e-143	Upregulated	1.68665	5.11757	27.7115	1.40824e-07	4.05623e-05	375	297	143	852	986	1752	271.667	1196.67	NO	Unbiased	Testes Biased
GMOY010039	optix: optix	optix, isoform A [Drosophila melanogaster]	NP_524695.2	0.0	Protein Optix [Lucilia cuprina]	KNC34851.1	0.0	Upregulated	3.18404	1.35873	25.2266	5.09744e-07	0.000111656	17	2	4	59	96	138	7.66667	97.6667	NO	Unbiased	Testes Biased
GMOY010066	Transporter	CG8850, isoform B [Drosophila melanogaster]	NP_725122.2	0.0	hypothetical protein FF38_07364, partial [Lucilia cuprina]	KNC28897.1	0.0	Upregulated	1.31671	3.23213	15.8164	6.97933e-05	0.00481804	71	95	83	320	237	316	83	291	NO	Male	Unbiased
GMOY010309	AASS: lysine-ketoglutarate reductase	SD02276p [Drosophila melanogaster]	AAR82744.2	0.0	hypothetical protein FF38_02955 [Lucilia cuprina]	KNC31958.1	0.0	Upregulated	1.01839	3.91076	13.9888	0.000183903	0.00978432	215	136	124	433	460	431	158.333	441.333	NO	Unbiased	Testes Biased
GMOY010450	Trissin R: trissin receptor	trissin receptor, isoform C [Drosophila melanogaster]	NP_608962.3	0.0	PREDICTED: 5-hydroxytryptamine receptor 1 [Bactrocera oleae]	XP_014086219.1	0.0	Upregulated	1.62702	4.4473	41.4967	1.18072e-10	8.21883e-08	217	192	110	566	865	766	173	732.333	NO	Unbiased	Testes Biased
GMOY010478	gl16235	IP21621p [Drosophila melanogaster]	ACD81831.1	2e-12	PREDICTED: probable salivary secreted peptide [Stomoxys calcitrans]	XP_013110315.1	3e-58	Upregulated	1.44607	4.55386	17.9499	2.26794e-05	0.00217748	326	146	140	657	616	1027	204	766.667	NO	Unbiased	Testes Biased
GMOY010875	epithelial membrane protein	epithelial membrane protein, isoform E [Drosophila melanogaster]	NP_001286873.1	0.0	PREDICTED: scavenger receptor class B member 1 [Musca domestica]	XP_005177855.1	0.0	Upregulated	1.44425	7.27527	45.8365	1.28545e-11	1.78957e-08	1828	1371	882	4112	5593	5480	1360.33	5061.67	NO	Unbiased	Testes Biased
GMOY011112	Organic Cation Transporter	CG6126 [Drosophila melanogaster]	NP_650528.1	0.0				Upregulated	1.2653	5.14965	16.4798	4.917e-05	0.00373379	399	287	300	973	1518	817	328.667	1102.67	NO	Unbiased	Accessory Biased
GMOY011278	Na[+]/H[+] hydrogen antiporter	Na[+]/H[+] hydrogen antiporter 1, isoform A [Drosophila melanogaster]	NP_723224.2	0.0	hypothetical protein FF38_02922 [Lucilia cuprina]	KNC22346.1	0.0	Upregulated	2.38475	2.06285	21.6797	3.22181e-06	0.000420496	34	17	12	90	109	263	21	154	NO	Unbiased	Testes Biased
GMOY011388		alpha4GT1 [Drosophila melanogaster]	NP_608737.1	4e-127	PREDICTED: lactosylceramide 4-alpha-galactosyltransferase [Stomoxys	XP_013100115.1	4e-136	Upregulated	2.19172	3.48139	19.9172	8.087e-06	0.000900676	124	48	27	261	362	609	66.3333	410.667	NO	Male	Testes Biased
GMOY011419		CG3987 [Drosophila melanogaster]	NP_650421.3	1e-62	calcitrans]			Upregulated	1.4981	2.93144	14.3462	0.000152089	0.00852615	101	52	39	196	189	363	64	249.333	NO	Unbiased	Unbiased
GMOY011731	yellow-h	yellow-h [Drosophila melanogaster]	NP_651912.3	0.0	hypothetical protein FF38_05398 [Lucilia cuprina]	KNC26088.1	0.0	Upregulated	2.25488	0.5946	15.0688	0.000103663	0.00627529	15	5	3	33	38	82	7.66667	51	NO	Male	Testes Biased
GMOY011839		uncharacterized protein Dmel_CG31886, isoform C [Drosophila melanogaster]	NP_001188742.1	0.0	hypothetical protein [Ceratitis capitata]	JAB97045.1	0.0	Upregulated	1.74437	1.94865	23.8031	1.06713e-06	0.000189654	36	25	21	133	129	115	27.3333	125.667	NO	Unbiased	Testes Biased
GMOY011858		tenectin, isoform C [Drosophila melanogaster]	NP_651318.3	9e-134	PREDICTED: mucin-17 [Stomoxys calcitrans]	XP_013110461.1	2e-156	Upregulated	3.17226	2.06467	13.9598	0.00018676	0.00987348	31	4	5	53	307	129	13.3333	163	NO	Male	Testes Biased
GMOY012079		drip, isoform G [Drosophila melanogaster]	NP_001286316.1	1e-74	PREDICTED: aquaporin [Rhagoletis zephyria]	XP_017484187.1	2e-74	Upregulated	1.14505	7.39428	22.8882	1.71699e-06	0.000275808	2455	1424	1217	4910	4771	5759	1698.67	5146.67	NO	Male	Testes Biased
GMOY012085	lazaro	lazaro [Drosophila melanogaster]	NP_649391.1	8e-100	putative phosphatidate phosphatase [Lucilia cuprina]	KNC34968.1	5e-126	Upregulated	3.0599	-0.437435	22.0236	2.69313e-06	0.000368783	5	1	0	15	29	28	2	24	NO	Unbiased	Testes Biased
