# Supplementary material for: Symbiotic microbes affect the expression of male reproductive genes in Glossina m. morsitans
Source: BMC Microbiol. 2018 Nov 23;18(Suppl 1):169. doi: 10.1186/s12866-018-1289-2 (PMC6251095; doi:10.1186/s12866-018-1289-2)
Supplement: Supplementary file 6 — Excel spreadsheet showing the Gene Ontology terms associated to genes down- and up-regulated in GmmApo male reproductive tissues. (XLSX 54 kb) [file 12866_2018_1289_MOESM6_ESM.xlsx]

## Sheet: Down-regulated genes
Downregulated Genes Associated with Biological Processes in Aposymbiotic Male Tsetse Flies
GO-Terms	Number of Associated Genes	Genes
cellular component organization or biogenesis	2	GMOY009723-PA, GMOY010997-PA
locomotion	2	GMOY011540-PA, GMOY010997-PA
negative regulation of biological process	3	GMOY010053-PA, GMOY011411-PA, GMOY010997-PA
signaling	3	GMOY010906-PA, GMOY011411-PA, GMOY010997-PA
positive regulation of biological process	3	GMOY010906-PA, GMOY010997-PA, GMOY008578-PA
reproductive process	3	GMOY010906-PA, GMOY009723-PA, GMOY010997-PA
immune system process	3	GMOY011411-PA, GMOY008578-PA, GMOY010728-PA
behavior	3	GMOY006513-PA, GMOY011411-PA, GMOY010997-PA
reproduction	3	GMOY010906-PA, GMOY009723-PA, GMOY010997-PA
localization	5	GMOY006780-PA, GMOY006513-PA, GMOY011373-PA, GMOY012033-PA, GMOY010997-PA
regulation of biological process	5	GMOY010906-PA, GMOY010053-PA, GMOY011411-PA, GMOY010997-PA, GMOY008578-PA
multi-organism process	6	GMOY010906-PA, GMOY009723-PA, GMOY011411-PA, GMOY008578-PA, GMOY010997-PA, GMOY010728-PA
developmental process	7	GMOY005998-PA, GMOY010906-PA, GMOY006513-PA, GMOY009723-PA, GMOY011411-PA, GMOY010997-PA, GMOY008578-PA
biological regulation	7	GMOY010906-PA, GMOY006513-PA, GMOY010053-PA, GMOY011411-PA, GMOY010997-PA, GMOY008578-PA, GMOY010728-PA
response to stimulus	7	GMOY010906-PA, GMOY011540-PA, GMOY009723-PA, GMOY011411-PA, GMOY010997-PA, GMOY008578-PA, GMOY010728-PA
multicellular organismal process	9	GMOY005998-PA, GMOY010906-PA, GMOY006513-PA, GMOY002034-PA, GMOY009723-PA, GMOY011411-PA, GMOY010997-PA, GMOY008578-PA, GMOY010728-PA
single-organism process	16	GMOY008602-PA, GMOY010906-PA, GMOY011540-PA, GMOY009723-PA, GMOY011411-PA, GMOY008578-PA, GMOY011412-PA, GMOY010728-PA, GMOY005998-PA, GMOY006780-PA, GMOY008449-PA, GMOY005996-PA, GMOY006513-PA, GMOY012033-PA, GMOY010997-PA, GMOY006073-PA
metabolic process	16	GMOY008602-PA, GMOY010906-PA, GMOY003949-PA, GMOY011373-PA, GMOY005334-PA, GMOY011540-PA, GMOY010053-PA, GMOY009723-PA, GMOY011412-PA, GMOY010728-PA, GMOY000946-PA, GMOY008449-PA, GMOY005996-PA, GMOY000880-PA, GMOY010997-PA, GMOY006073-PA
cellular process	18	GMOY008602-PA, GMOY010906-PA, GMOY005334-PA, GMOY011540-PA, GMOY010053-PA, GMOY009723-PA, GMOY011411-PA, GMOY008578-PA, GMOY011412-PA, GMOY010728-PA, GMOY005998-PA, GMOY006780-PA, GMOY008449-PA, GMOY005996-PA, GMOY006513-PA, GMOY012033-PA, GMOY010997-PA, GMOY006073-PA
Downregulated Genes Associated with Molecular Functions in Aposymbiotic Male Tsetse Flies
GO-Terms	Number of Associated Genes	Genes
transporter activity	2	GMOY006780-PA, GMOY006513-PA
molecular function regulator	2	GMOY010906-PA, GMOY010053-PA
binding	11	GMOY012281-PA, GMOY008602-PA, GMOY005996-PA, GMOY003949-PA, GMOY006521-PA, GMOY005334-PA, GMOY000880-PA, GMOY009723-PA, GMOY010997-PA, GMOY011412-PA, GMOY010728-PA
catalytic activity	14	GMOY008602-PA, GMOY003949-PA, GMOY005334-PA, GMOY011540-PA, GMOY011373-PA, GMOY009723-PA, GMOY011412-PA, GMOY010728-PA, GMOY000946-PA, GMOY008449-PA, GMOY011428-PA, GMOY005996-PA, GMOY010997-PA, GMOY006073-PA
Downregulated Genes Associated with Cellular Components in Aposymbiotic Male Tsetse Flies
GO-Terms	Number of Associated Genes	Genes
macromolecular complex	3	GMOY010906-PA, GMOY008602-PA, GMOY010997-PA
extracellular region	4	GMOY000880-PA, GMOY010053-PA, GMOY009723-PA, GMOY010728-PA
organelle	5	GMOY010906-PA, GMOY008449-PA, GMOY005996-PA, GMOY008578-PA, GMOY010997-PA
cell part	10	GMOY006780-PA, GMOY010906-PA, GMOY008602-PA, GMOY008449-PA, GMOY006513-PA, GMOY005996-PA, GMOY011540-PA, GMOY005334-PA, GMOY010997-PA, GMOY008578-PA
cell	10	GMOY006780-PA, GMOY010906-PA, GMOY008602-PA, GMOY008449-PA, GMOY006513-PA, GMOY005996-PA, GMOY011540-PA, GMOY005334-PA, GMOY010997-PA, GMOY008578-PA
membrane part	11	GMOY005914-PA, GMOY006780-PA, GMOY005996-PA, GMOY006513-PA, GMOY005334-PA, GMOY012033-PA, GMOY011565-PA, GMOY000880-PA, GMOY002216-PA, GMOY008684-PA, GMOY010506-PA
membrane	17	GMOY005914-PA, GMOY011373-PA, GMOY005334-PA, GMOY011565-PA, GMOY002216-PA, GMOY008684-PA, GMOY009723-PA, GMOY010506-PA, GMOY005998-PA, GMOY006780-PA, GMOY005996-PA, GMOY006513-PA, GMOY012033-PA, GMOY002034-PA, GMOY000880-PA, GMOY006405-PA, GMOY010997-PA

## Sheet: Up-regulated genes
Upregulated Genes Associated with Biological Processes in Aposymbiotic Male Tsetse Flies
GO-Terms	Number of Associated Genes	Genes
negative regulation of biological process	5	GMOY006503-PA, GMOY008765-PA, GMOY011388-PA, GMOY012085-PA, GMOY004447-PA
locomotion	5	GMOY010035-PA, GMOY007691-PA, GMOY008765-PA, GMOY009393-PA, GMOY012085-PA
behavior	5	GMOY004382-PA, GMOY001391-PA, GMOY002247-PA, GMOY009393-PA, GMOY012079-PA
multi-organism process	6	GMOY003037-PA, GMOY003353-PA, GMOY006503-PA, GMOY001722-PA, GMOY012079-PA, GMOY012085-PA
reproductive process	6	GMOY003037-PA, GMOY011858-PA, GMOY008765-PA, GMOY001722-PA, GMOY012079-PA, GMOY012085-PA
reproduction	8	GMOY003037-PA, GMOY007305-PA, GMOY011858-PA, GMOY008765-PA, GMOY006503-PA, GMOY001722-PA, GMOY012079-PA, GMOY012085-PA
cellular component organization or biogenesis	10	GMOY010035-PA, GMOY010309-PA, GMOY001977-PA, GMOY007691-PA, GMOY004234-PA, GMOY005165-PA, GMOY009393-PA, GMOY001722-PA, GMOY010039-PA, GMOY012085-PA
signaling	12	GMOY005282-PA, GMOY010035-PA, GMOY009924-PA, GMOY001977-PA, GMOY007691-PA, GMOY004382-PA, GMOY004234-PA, GMOY005165-PA, GMOY010450-PA, GMOY004222-PA, GMOY011388-PA, GMOY012085-PA
regulation of biological process	17	GMOY005282-PA, GMOY010035-PA, GMOY010309-PA, GMOY009924-PA, GMOY001977-PA, GMOY008765-PA, GMOY006503-PA, GMOY010039-PA, GMOY004222-PA, GMOY012085-PA, GMOY004447-PA, GMOY007691-PA, GMOY004382-PA, GMOY005165-PA, GMOY010450-PA, GMOY011388-PA, GMOY012079-PA
biological regulation	19	GMOY005282-PA, GMOY010035-PA, GMOY010309-PA, GMOY001977-PA, GMOY009924-PA, GMOY008765-PA, GMOY006503-PA, GMOY010039-PA, GMOY004222-PA, GMOY012085-PA, GMOY004447-PA, GMOY007691-PA, GMOY004382-PA, GMOY005165-PA, GMOY011858-PA, GMOY000812-PA, GMOY010450-PA, GMOY011388-PA, GMOY012079-PA
response to stimulus	20	GMOY005282-PA, GMOY010035-PA, GMOY009924-PA, GMOY001977-PA, GMOY005577-PA, GMOY003353-PA, GMOY002247-PA, GMOY009393-PA, GMOY004222-PA, GMOY010875-PA, GMOY012085-PA, GMOY007046-PA, GMOY007691-PA, GMOY004382-PA, GMOY005165-PA, GMOY002466-PA, GMOY010450-PA, GMOY001722-PA, GMOY011388-PA, GMOY012079-PA
localization	21	GMOY010035-PA, GMOY008518-PA, GMOY001977-PA, GMOY009924-PA, GMOY005577-PA, GMOY005720-PA, GMOY011112-PA, GMOY008765-PA, GMOY009300-PA, GMOY006677-PA, GMOY006952-PA, GMOY004222-PA, GMOY012085-PA, GMOY007021-PA, GMOY004382-PA, GMOY007691-PA, GMOY005165-PA, GMOY010066-PA, GMOY007170-PA, GMOY012079-PA, GMOY011278-PA
developmental process	21	GMOY005282-PA, GMOY010035-PA, GMOY005665-PA, GMOY001977-PA, GMOY004234-PA, GMOY008765-PA, GMOY009393-PA, GMOY011731-PA, GMOY010039-PA, GMOY010875-PA, GMOY012085-PA, GMOY003037-PA, GMOY007691-PA, GMOY004382-PA, GMOY005165-PA, GMOY011858-PA, GMOY000812-PA, GMOY001794-PA, GMOY001722-PA, GMOY002057-PA, GMOY006818-PA
multicellular organismal process	30	GMOY005282-PA, GMOY010035-PA, GMOY002247-PA, GMOY011731-PA, GMOY007532-PA, GMOY010039-PA, GMOY012085-PA, GMOY004382-PA, GMOY001391-PA, GMOY005165-PA, GMOY011858-PA, GMOY001722-PA, GMOY012079-PA, GMOY006818-PA, GMOY005665-PA, GMOY001977-PA, GMOY004234-PA, GMOY007305-PA, GMOY008765-PA, GMOY006503-PA, GMOY009393-PA, GMOY006952-PA, GMOY010875-PA, GMOY003037-PA, GMOY007691-PA, GMOY000812-PA, GMOY00179…
metabolic process	33	GMOY005282-PA, GMOY010035-PA, GMOY006875-PA, GMOY003353-PA, GMOY009300-PA, GMOY011731-PA, GMOY003366-PA, GMOY010039-PA, GMOY002881-PA, GMOY012085-PA, GMOY004447-PA, GMOY007046-PA, GMOY006539-PA, GMOY004382-PA, GMOY001722-PA, GMOY011388-PA, GMOY009759-PA, GMOY010309-PA, GMOY009924-PA, GMOY006960-PA, GMOY007305-PA, GMOY006503-PA, GMOY008765-PA, GMOY006713-PA, GMOY009393-PA, GMOY003037-PA, GMOY00769…
cellular process	43	GMOY005282-PA, GMOY010035-PA, GMOY006875-PA, GMOY011112-PA, GMOY011731-PA, GMOY010039-PA, GMOY003366-PA, GMOY004222-PA, GMOY012085-PA, GMOY004447-PA, GMOY007046-PA, GMOY006539-PA, GMOY004382-PA, GMOY007021-PA, GMOY005165-PA, GMOY010066-PA, GMOY010450-PA, GMOY001722-PA, GMOY007170-PA, GMOY012079-PA, GMOY011388-PA, GMOY006818-PA, GMOY010309-PA, GMOY005665-PA, GMOY001977-PA, GMOY009924-PA, GMOY00851…
single-organism process	45	GMOY005282-PA, GMOY010035-PA, GMOY011112-PA, GMOY002247-PA, GMOY009300-PA, GMOY011731-PA, GMOY010039-PA, GMOY003366-PA, GMOY004222-PA, GMOY012085-PA, GMOY007046-PA, GMOY006539-PA, GMOY004382-PA, GMOY007021-PA, GMOY001391-PA, GMOY005165-PA, GMOY011858-PA, GMOY010066-PA, GMOY010450-PA, GMOY001722-PA, GMOY007170-PA, GMOY012079-PA, GMOY011388-PA, GMOY006818-PA, GMOY010309-PA, GMOY005665-PA, GMOY00851…
Upregulated Genes Associated with Molecular Functions in Aposymbiotic Male Tsetse Flies
GO-Terms	Number of Associated Genes	Genes
transporter activity	13	GMOY001977-PA, GMOY008518-PA, GMOY009924-PA, GMOY011112-PA, GMOY005577-PA, GMOY006677-PA, GMOY006952-PA, GMOY004222-PA, GMOY004382-PA, GMOY010066-PA, GMOY007170-PA, GMOY012079-PA, GMOY011278-PA
binding	23	GMOY010035-PA, GMOY009924-PA, GMOY001977-PA, GMOY005577-PA, GMOY008765-PA, GMOY009300-PA, GMOY006713-PA, GMOY009393-PA, GMOY005548-PA, GMOY010039-PA, GMOY003366-PA, GMOY006417-PA, GMOY002881-PA, GMOY007046-PA, GMOY003037-PA, GMOY007691-PA, GMOY005165-PA, GMOY011858-PA, GMOY000812-PA, GMOY005348-PA, GMOY001722-PA, GMOY009759-PA, GMOY009234-PA
catalytic activity	32	GMOY010035-PA, GMOY006875-PA, GMOY003353-PA, GMOY009300-PA, GMOY011731-PA, GMOY007960-PA, GMOY003366-PA, GMOY002881-PA, GMOY012085-PA, GMOY007046-PA, GMOY006539-PA, GMOY004382-PA, GMOY001391-PA, GMOY006369-PA, GMOY001722-PA, GMOY011388-PA, GMOY009759-PA, GMOY010309-PA, GMOY009924-PA, GMOY006960-PA, GMOY007305-PA, GMOY006503-PA, GMOY009393-PA, GMOY003037-PA, GMOY007691-PA, GMOY008207-PA, GMOY00081…
Upregulated Genes Associated with Cellular Components in Aposymbiotic Male Tsetse Flies
GO-Terms	Number of Associated Genes	Genes
organelle part	6	GMOY006539-PA, GMOY009924-PA, GMOY007691-PA, GMOY005577-PA, GMOY009393-PA, GMOY001722-PA
extracellular region	8	GMOY006960-PA, GMOY007305-PA, GMOY011858-PA, GMOY006503-PA, GMOY006713-PA, GMOY011731-PA, GMOY002057-PA, GMOY004447-PA
organelle	15	GMOY009924-PA, GMOY006960-PA, GMOY005577-PA, GMOY008765-PA, GMOY009393-PA, GMOY003366-PA, GMOY010039-PA, GMOY010875-PA, GMOY006539-PA, GMOY007691-PA, GMOY002911-PA, GMOY001794-PA, GMOY005348-PA, GMOY001722-PA, GMOY009234-PA
membrane part	27	GMOY005282-PA, GMOY011112-PA, GMOY009300-PA, GMOY004222-PA, GMOY004447-PA, GMOY012085-PA, GMOY007046-PA, GMOY007021-PA, GMOY004382-PA, GMOY005165-PA, GMOY010066-PA, GMOY010450-PA, GMOY007170-PA, GMOY012079-PA, GMOY006818-PA, GMOY008518-PA, GMOY009924-PA, GMOY001977-PA, GMOY006960-PA, GMOY004234-PA, GMOY005577-PA, GMOY006952-PA, GMOY006677-PA, GMOY000619-PA, GMOY010875-PA, GMOY007691-PA, GMOY01127…
cell part	30	GMOY010035-PA, GMOY006875-PA, GMOY011112-PA, GMOY003366-PA, GMOY010039-PA, GMOY004222-PA, GMOY012085-PA, GMOY006539-PA, GMOY004382-PA, GMOY005165-PA, GMOY010450-PA, GMOY001722-PA, GMOY001977-PA, GMOY009924-PA, GMOY006960-PA, GMOY005577-PA, GMOY004234-PA, GMOY006503-PA, GMOY008765-PA, GMOY009393-PA, GMOY006677-PA, GMOY010875-PA, GMOY007691-PA, GMOY002911-PA, GMOY008207-PA, GMOY001794-PA, GMOY00246…
cell	30	GMOY010035-PA, GMOY006875-PA, GMOY011112-PA, GMOY003366-PA, GMOY010039-PA, GMOY004222-PA, GMOY012085-PA, GMOY006539-PA, GMOY004382-PA, GMOY005165-PA, GMOY010450-PA, GMOY001722-PA, GMOY001977-PA, GMOY009924-PA, GMOY006960-PA, GMOY005577-PA, GMOY004234-PA, GMOY006503-PA, GMOY008765-PA, GMOY009393-PA, GMOY006677-PA, GMOY010875-PA, GMOY007691-PA, GMOY002911-PA, GMOY008207-PA, GMOY001794-PA, GMOY00246…
membrane	39	GMOY005282-PA, GMOY010035-PA, GMOY011112-PA, GMOY003353-PA, GMOY009300-PA, GMOY009021-PA, GMOY011731-PA, GMOY007532-PA, GMOY004222-PA, GMOY004447-PA, GMOY012085-PA, GMOY007046-PA, GMOY004382-PA, GMOY007021-PA, GMOY005165-PA, GMOY011858-PA, GMOY010066-PA, GMOY011839-PA, GMOY010450-PA, GMOY008133-PA, GMOY007170-PA, GMOY011388-PA, GMOY012079-PA, GMOY006818-PA, GMOY008518-PA, GMOY009924-PA, GMOY00197…
